# Supplementary material for: Urine and Free Immunoglobulin Light Chains as Analytes for Serodiagnosis of Hantavirus Infection
Source: Viruses. 2019 Sep 1;11(9):809. doi: 10.3390/v11090809 (PMC6783946; doi:10.3390/v11090809)
Supplement: Supplementary file 1 [file viruses-11-00809-s001.zip]

Archive with 4 entries (4 files):
- Figure S1.tif
- Figure S2.tif
- Figure S3.tif
- Supplementary Figure caption.docx
